# Supplementary material for: Effects of Non-Nutritive Sweeteners on Energy Intake, Body Weight and Postprandial Glycemia in Healthy and with Altered Glycemic Response Rats
Source: Foods. 2021 Apr 28;10(5):958. doi: 10.3390/foods10050958 (PMC8146401; doi:10.3390/foods10050958)
Supplement: Supplementary file 1 [file foods-10-00958-s001.zip]

Archive with 6 entries (5 files):
- foods-1159765-supplementary/
- foods-1159765-supplementary/Fig. S1.jpg
- foods-1159765-supplementary/Fig. S2.jpg
- foods-1159765-supplementary/Fig. S3.jpg
- foods-1159765-supplementary/Figures S1, S2 and S3 captions.pdf
- foods-1159765-supplementary/Table S1.pdf
